# Supplementary material for: Formulation of a Three-Component Essential Oil Mixture from Lavandula dentata, Rosmarinus officinalis, and Myrtus communis for Improved Antioxidant Activity
Source: Pharmaceuticals (Basel). 2024 Aug 15;17(8):1071. doi: 10.3390/ph17081071 (PMC11357427; doi:10.3390/ph17081071)
Supplement: Supplementary file 1 [file pharmaceuticals-17-01071-s001.zip]

Archive with 1 entries (1 files):
- pharmaceuticals-3138275-supplementary.pdf
